# Supplementary material for: Human Age Prediction Based on DNA Methylation Using a Gradient Boosting Regressor
Source: Genes (Basel). 2018 Aug 21;9(9):424. doi: 10.3390/genes9090424 (PMC6162650; doi:10.3390/genes9090424)
Supplement: Supplementary file 1 [file genes-09-00424-s001.xlsx]

## Sheet: Sheet1
cg22736354	cg06493994	cg02228185	cg09809672	cg19761273	cg01820374	age
0.0689996	0.0540101	0.653042	0.516475	0.211433	0.555756	21
0.072301	0.069151	0.56909	0.543598	0.237682	0.557178	21
0.0680411	0.0649837	0.603967	0.494224	0.201845	0.576642	22
0.0669115	0.0740381	0.605721	0.510265	0.220972	0.574423	22
0.0839715	0.070304	0.544888	0.532069	0.188523	0.665508	24
0.0690254	0.052876	0.627938	0.527934	0.19288	0.693118	24
0.0799315	0.0611256	0.56957	0.502362	0.201725	0.574076	24
0.0574848	0.0516036	0.523377	0.505395	0.192464	0.59431	24
0.0699681	0.0723928	0.5116	0.551582	0.20728	0.564776	26
0.0690677	0.0658499	0.526296	0.555461	0.198999	0.518345	26
0.100133	0.0738923	0.556303	0.401069	0.192939	0.52148	27
0.082477	0.0740529	0.644769	0.41838	0.178401	0.63757	27
0.0571756	0.0659353	0.565498	0.485756	0.152099	0.524536	27
0.0799315	0.0746358	0.566667	0.434631	0.177116	0.541521	27
0.0590199	0.069882	0.484382	0.482713	0.17314	0.588511	27
0.0685111	0.087828	0.581206	0.497104	0.222705	0.593635	27
0.0718078	0.073041	0.462781	0.478478	0.145904	0.661259	28
0.098355	0.0658614	0.500926	0.521952	0.205032	0.6269	28
0.0680136	0.0679137	0.560014	0.459781	0.174968	0.623529	29
0.086736	0.0593252	0.618279	0.413322	0.248794	0.519828	29
0.0580259	0.0819475	0.416982	0.437973	0.132908	0.652147	29
0.0464604	0.0620798	0.427355	0.411455	0.145938	0.58856	29
0.0785917	0.0630168	0.480217	0.521664	0.17229	0.661545	30
0.107242	0.0594071	0.577096	0.515983	0.231207	0.537129	30
0.0669045	0.0766479	0.544852	0.457066	0.182707	0.495612	30
0.0935378	0.0677742	0.448727	0.475011	0.151185	0.637777	30
0.118876	0.0809079	0.520675	0.489017	0.160694	0.491975	31
0.0873149	0.052308	0.514159	0.571275	0.100463	0.677172	31
0.079977	0.0669125	0.462272	0.37598	0.168574	0.569789	31
0.0797129	0.0670877	0.505236	0.434051	0.153642	0.52841	31
0.0394078	0.0628443	0.351236	0.494472	0.128243	0.61838	33
0.0720294	0.0639948	0.500238	0.532142	0.195648	0.528021	33
0.0949709	0.081672	0.448819	0.381827	0.151093	0.572251	35
0.057841	0.0812735	0.365462	0.393392	0.110036	0.7171	35
0.0765643	0.0795535	0.589146	0.520566	0.184954	0.610599	35
0.0665512	0.0865274	0.45623	0.501842	0.146288	0.717425	35
0.0876556	0.0769537	0.560321	0.496032	0.185349	0.520882	35
0.0521748	0.0554261	0.431947	0.44527	0.115427	0.573119	35
0.103685	0.0749176	0.626477	0.563213	0.221747	0.483077	37
0.0690439	0.0766943	0.582827	0.619698	0.214429	0.607143	37
0.0759138	0.0607707	0.488733	0.385826	0.125118	0.696372	37
0.100584	0.0683608	0.552927	0.385489	0.169388	0.522299	37
0.0774852	0.0589485	0.561869	0.42539	0.167464	0.574148	37
0.0510953	0.0720382	0.43313	0.467729	0.11398	0.595666	37
0.0780982	0.0677677	0.527978	0.454162	0.169732	0.507728	37
0.0667429	0.0601083	0.416711	0.373838	0.122234	0.691812	37
0.0898331	0.0666089	0.568802	0.371264	0.18013	0.492464	37
0.0806028	0.058464	0.551546	0.407115	0.120194	0.623713	37
0.0701307	0.0694048	0.373583	0.429596	0.140809	0.580727	37
0.105619	0.0749735	0.56516	0.449086	0.170147	0.482069	37
0.0818602	0.0780512	0.472798	0.424655	0.14003	0.578247	38
0.110703	0.0710866	0.530952	0.397763	0.145367	0.595996	38
0.103361	0.0864299	0.479412	0.342287	0.166954	0.569793	39
0.138066	0.0917981	0.527587	0.345789	0.193402	0.416119	39
0.0540696	0.0834236	0.281648	0.453107	0.0693837	0.70586	39
0.113209	0.0760638	0.433947	0.382684	0.168218	0.491517	39
0.0980875	0.0839413	0.45071	0.408	0.178089	0.498325	39
0.129235	0.0833649	0.501161	0.401595	0.192182	0.505809	40
0.115126	0.0853517	0.4408	0.406763	0.155267	0.603633	40
0.0788526	0.0865287	0.374693	0.423329	0.144193	0.58321	40
0.12848	0.0858367	0.506027	0.412093	0.194985	0.553862	40
0.119393	0.102342	0.465147	0.34901	0.22564	0.505139	40
0.120571	0.0811853	0.438281	0.398628	0.156916	0.512216	40
0.0990468	0.0902337	0.45754	0.384694	0.187386	0.609028	40
0.117803	0.0939229	0.519406	0.385091	0.147248	0.518069	42
0.113326	0.0892603	0.536635	0.437025	0.150379	0.510496	42
0.130877	0.0800747	0.54312	0.396174	0.187112	0.449823	42
0.125678	0.0781819	0.498226	0.380638	0.183862	0.475346	42
0.137016	0.111892	0.530857	0.298295	0.159353	0.451015	44
0.122512	0.0882044	0.559676	0.29399	0.169085	0.487271	44
0.0861531	0.0748373	0.484619	0.302736	0.163659	0.549437	44
0.0664169	0.0929719	0.415273	0.34783	0.144939	0.472637	45
0.0727395	0.0971532	0.439057	0.314656	0.131945	0.504435	45
0.105902	0.0789035	0.487788	0.411168	0.145003	0.583431	45
0.0736988	0.0765393	0.439343	0.431311	0.107588	0.591552	45
0.127161	0.119437	0.412993	0.301173	0.170836	0.421128	52
0.108886	0.0990865	0.423173	0.264364	0.109096	0.536713	52
0.156203	0.0787752	0.448482	0.37884	0.163832	0.325163	53
0.133567	0.0900119	0.54845	0.380676	0.174493	0.364316	53
0.0967123	0.0901159	0.375506	0.372314	0.115572	0.461217	55
0.124491	0.0913057	0.429589	0.344731	0.11252	0.495753	55
0.0915894	0.109736	0.432462	0.372821	0.108038	0.471588	55
0.10297	0.050968	0.54841	0.51287	0.20065	0.40983	21
0.10126	0.055845	0.34144	0.48439	0.10568	0.55937	21
0.11186	0.035913	0.57354	0.51219	0.10988	0.60058	21
0.17135	0.11831	0.34312	0.42372	0.089026	0.38479	21
0.13291	0.05936	0.5755	0.48455	0.21962	0.50418	21
0.087977	0.051774	0.67439	0.46968	0.21798	0.39409	21
0.14856	0.044278	0.45258	0.55459	0.11865	0.5841	21
0.085026	0.055691	0.49344	0.47301	0.18826	0.53868	21
0.10308	0.065621	0.41889	0.36658	0.11969	0.3683	21
0.15527	0.032162	0.41954	0.49061	0.10488	0.58324	21
0.1233	0.049317	0.65634	0.54903	0.23288	0.4345	21
0.071311	0.046375	0.45847	0.46677	0.122	0.53407	21
0.095823	0.031012	0.52416	0.55978	0.20472	0.46546	21
0.081848	0.042873	0.47342	0.40188	0.112	0.6064	22
0.11476	0.061173	0.58605	0.57407	0.1548	0.47396	22
0.1949	0.067231	0.37919	0.50155	0.077222	0.64343	22
0.13411	0.044611	0.3636	0.41528	0.12955	0.51125	22
0.20066	0.060306	0.59621	0.54349	0.17535	0.57179	22
0.10163	0.049961	0.52079	0.56891	0.19867	0.4563	22
0.20357	0.047499	0.56091	0.55389	0.188	0.54184	22
0.1414	0.044275	0.5521	0.55035	0.15079	0.57608	22
0.11211	0.04491	0.61372	0.51554	0.18476	0.54266	22
0.08508	0.042739	0.44438	0.45051	0.10314	0.54304	22
0.13079	0.04556	0.45358	0.55444	0.11504	0.45579	22
0.22284	0.044736	0.53277	0.45245	0.17229	0.52804	22
0.094854	0.05929	0.53062	0.50168	0.12494	0.53441	22
0.11264	0.064089	0.40034	0.47099	0.16362	0.59623	22
0.081121	0.084245	0.4217	0.45755	0.11218	0.50529	23
0.083567	0.069546	0.65761	0.55292	0.16113	0.42304	23
0.11405	0.067473	0.58789	0.52711	0.2083	0.55079	23
0.15063	0.047114	0.54033	0.48597	0.17162	0.6249	23
0.15163	0.035857	0.55475	0.54672	0.14444	0.53425	23
0.11215	0.063114	0.61666	0.44738	0.21032	0.48995	23
0.15321	0.034135	0.57751	0.51315	0.2012	0.53221	23
0.18777	0.091871	0.33156	0.39069	0.099491	0.50454	23
0.13948	0.050931	0.53999	0.43299	0.094594	0.60189	23
0.109	0.038855	0.66731	0.51902	0.24084	0.47446	23
0.082257	0.038853	0.33689	0.37422	0.10321	0.54529	23
0.29635	0.071255	0.44022	0.47245	0.12531	0.58378	23
0.032086	0.044647	0.26828	0.41369	0.049103	0.50758	23
0.15986	0.054547	0.3128	0.43697	0.071378	0.52843	23
0.11072	0.036038	0.53389	0.47566	0.15077	0.38894	23
0.13987	0.081345	0.38839	0.44241	0.14472	0.43834	24
0.16616	0.075342	0.60161	0.42955	0.22011	0.45011	24
0.20636	0.081071	0.43456	0.59223	0.10074	0.51908	24
0.12441	0.057094	0.63704	0.48196	0.22563	0.44132	24
0.19351	0.046898	0.31135	0.3439	0.088941	0.46478	24
0.13831	0.10332	0.33452	0.35403	0.12511	0.47109	24
0.17369	0.052517	0.47771	0.4754	0.13993	0.35845	24
0.13277	0.037812	0.55669	0.5149	0.16061	0.51822	24
0.15445	0.039964	0.603	0.50241	0.16668	0.38685	24
0.15898	0.043012	0.49292	0.51218	0.15146	0.60625	24
0.097611	0.061691	0.42834	0.45178	0.088592	0.58213	24
0.13139	0.035983	0.42383	0.56329	0.14827	0.61215	24
0.12903	0.060035	0.48891	0.45532	0.13788	0.66582	24
0.099436	0.089469	0.58852	0.50312	0.24352	0.51818	24
0.13473	0.048588	0.47723	0.48078	0.16851	0.48767	24
0.11062	0.026883	0.64503	0.4288	0.14087	0.47363	24
0.098159	0.071643	0.53669	0.44199	0.19596	0.3544	24
0.16956	0.05374	0.58717	0.5656	0.25398	0.44574	24
0.1819	0.065155	0.40769	0.56631	0.11684	0.55995	25
0.12208	0.057636	0.56428	0.45582	0.19021	0.48649	25
0.085411	0.049313	0.52174	0.41657	0.13441	0.51596	25
0.10013	0.055718	0.61882	0.53698	0.23804	0.44845	25
0.16477	0.05977	0.43773	0.45742	0.12677	0.52454	25
0.12111	0.051192	0.57067	0.57316	0.2248	0.61242	25
0.16674	0.04066	0.53746	0.46315	0.17618	0.53059	25
0.054246	0.048581	0.34479	0.45902	0.076184	0.57821	25
0.13124	0.033895	0.38792	0.38132	0.078175	0.60116	25
0.21552	0.17791	0.46207	0.42969	0.1782	0.49514	25
0.11129	0.071461	0.48423	0.49273	0.19141	0.54033	26
0.19345	0.041765	0.47633	0.47462	0.13473	0.46578	26
0.13093	0.11991	0.40315	0.37829	0.17095	0.35759	26
0.21196	0.069459	0.452	0.43968	0.1299	0.5442	26
0.18631	0.073901	0.63258	0.51594	0.1832	0.44864	26
0.19276	0.059148	0.49168	0.56372	0.19605	0.55309	26
0.11953	0.052773	0.41645	0.4938	0.15415	0.61889	26
0.062329	0.051279	0.60506	0.52564	0.18757	0.41515	26
0.07528	0.0405	0.49496	0.42373	0.13928	0.49418	27
0.16694	0.052399	0.36446	0.46929	0.15529	0.54909	27
0.1084	0.052169	0.61019	0.52541	0.15652	0.47823	27
0.098521	0.03799	0.4365	0.39231	0.1671	0.4946	27
0.16617	0.061563	0.40378	0.40818	0.10146	0.46805	27
0.12761	0.086593	0.67807	0.53777	0.18136	0.4405	27
0.1172	0.076537	0.50731	0.52398	0.21566	0.49102	27
0.082281	0.055725	0.40471	0.45881	0.084412	0.48494	27
0.18811	0.050455	0.59123	0.55829	0.22378	0.48194	27
0.17488	0.051829	0.40344	0.37938	0.14484	0.51859	27
0.1055	0.043861	0.26258	0.31833	0.060483	0.54161	28
0.22373	0.04913	0.47273	0.43199	0.15499	0.51536	28
0.082408	0.07325	0.32937	0.39945	0.08093	0.53061	28
0.1505	0.065588	0.68929	0.4758	0.2456	0.46389	28
0.032703	0.075599	0.24118	0.3938	0.089604	0.46006	28
0.30567	0.046935	0.41178	0.42695	0.10642	0.51188	28
0.16943	0.056385	0.64821	0.49751	0.20507	0.44224	28
0.15193	0.059588	0.30347	0.40982	0.098118	0.43003	28
0.085695	0.071332	0.29344	0.50737	0.072606	0.51297	28
0.14903	0.075904	0.53816	0.51823	0.19427	0.45498	28
0.076553	0.06299	0.4782	0.4278	0.16811	0.4696	29
0.10298	0.048955	0.63536	0.50037	0.18757	0.50093	29
0.19485	0.079882	0.55219	0.52704	0.20167	0.3939	29
0.17253	0.042864	0.41729	0.41903	0.12546	0.53119	29
0.17162	0.051955	0.62939	0.44049	0.17919	0.41399	29
0.18873	0.065389	0.61614	0.49089	0.16746	0.46761	29
0.12147	0.051254	0.55038	0.44056	0.20068	0.41344	29
0.13373	0.077548	0.41574	0.39763	0.12649	0.50951	29
0.11739	0.08229	0.54071	0.39384	0.17659	0.41819	30
0.17727	0.041025	0.45782	0.51925	0.1064	0.43789	30
0.11482	0.043381	0.48793	0.38622	0.11661	0.52825	30
0.083894	0.038676	0.36351	0.42648	0.11909	0.60302	30
0.11711	0.080413	0.55041	0.40872	0.22599	0.43907	30
0.095511	0.058955	0.53223	0.4521	0.16313	0.45029	30
0.12934	0.081119	0.48434	0.46033	0.14656	0.50175	30
0.050936	0.042392	0.48141	0.43384	0.15803	0.6455	30
0.21979	0.069888	0.44764	0.50657	0.14888	0.42149	30
0.088109	0.055106	0.46683	0.38939	0.18806	0.65349	31
0.055574	0.059582	0.49333	0.38769	0.18703	0.63742	31
0.13048	0.0521	0.46988	0.3684	0.10678	0.4515	32
0.11724	0.060333	0.51164	0.41709	0.18503	0.43546	32
0.15515	0.061933	0.58937	0.539	0.22227	0.48865	32
0.11191	0.071225	0.52139	0.40571	0.16921	0.46021	32
0.15868	0.05612	0.6085	0.5061	0.27943	0.44099	34
0.14535	0.061136	0.53567	0.44819	0.22348	0.39282	34
0.068873	0.083911	0.28834	0.36051	0.18182	0.54096	34
0.11854	0.058133	0.64304	0.50043	0.20957	0.52328	35
0.17228	0.046247	0.32682	0.43988	0.060855	0.58072	35
0.14937	0.070635	0.31748	0.41458	0.084823	0.69061	35
0.15443	0.061476	0.61851	0.42912	0.17709	0.46428	35
0.23812	0.084894	0.47415	0.45793	0.11992	0.46532	35
0.13728	0.039703	0.5445	0.46037	0.14009	0.49428	36
0.10417	0.051916	0.47172	0.45349	0.099342	0.48238	36
0.14072	0.077577	0.51372	0.45943	0.19583	0.54876	36
0.16233	0.083129	0.55576	0.59849	0.19229	0.44614	37
0.10838	0.089275	0.57143	0.43009	0.18252	0.42099	37
0.15786	0.055006	0.43619	0.38367	0.11883	0.45928	37
0.18082	0.1195	0.49977	0.39831	0.14833	0.45707	38
0.2064	0.091399	0.50874	0.27042	0.13448	0.3073	38
0.089879	0.049373	0.29915	0.38595	0.088736	0.61939	38
0.058225	0.072281	0.35203	0.3001	0.11615	0.66417	38
0.20275	0.050684	0.50908	0.50571	0.19338	0.56912	38
0.16513	0.077681	0.549	0.3319	0.21585	0.39873	38
0.11367	0.061817	0.50765	0.36786	0.13504	0.49317	38
0.21821	0.066176	0.64122	0.36412	0.17357	0.41185	39
0.15839	0.078105	0.58138	0.49131	0.22078	0.47758	39
0.15672	0.063793	0.49357	0.45541	0.14432	0.44716	39
0.26591	0.076803	0.59466	0.39203	0.17673	0.36617	39
0.19368	0.0675	0.45538	0.40116	0.092017	0.52646	39
0.20648	0.064204	0.36375	0.42861	0.094818	0.508	40
0.097516	0.053325	0.44124	0.45157	0.11985	0.50744	40
0.13494	0.10896	0.5026	0.44524	0.13257	0.50613	40
0.14406	0.05868	0.33447	0.36339	0.11571	0.4678	40
0.16036	0.089029	0.31568	0.41936	0.0986	0.42214	40
0.19062	0.053332	0.59062	0.4138	0.17812	0.33452	41
0.20387	0.099865	0.62124	0.45478	0.19334	0.46377	42
0.16154	0.066588	0.63963	0.44001	0.17742	0.37051	42
0.11658	0.056344	0.47396	0.33223	0.14657	0.39382	43
0.21043	0.081998	0.41068	0.49705	0.15039	0.47658	43
0.1314	0.076803	0.39723	0.41772	0.09215	0.54915	43
0.13714	0.033908	0.41459	0.41636	0.14582	0.44046	43
0.060941	0.073255	0.57268	0.36763	0.14769	0.67034	43
0.12407	0.051756	0.60615	0.42437	0.1708	0.46937	43
0.18519	0.10228	0.28741	0.46075	0.080342	0.51549	44
0.13446	0.088035	0.54233	0.43639	0.1491	0.45751	44
0.17045	0.036985	0.51933	0.47126	0.096339	0.57525	44
0.16511	0.086012	0.2723	0.38193	0.13484	0.42775	45
0.19029	0.068621	0.55096	0.40785	0.15987	0.36036	45
0.12316	0.032392	0.36021	0.34501	0.099569	0.41504	45
0.26843	0.044201	0.44074	0.36247	0.067221	0.32357	45
0.19262	0.077141	0.3065	0.44581	0.077577	0.46442	46
0.11186	0.075423	0.34877	0.36038	0.1114	0.40451	46
0.19093	0.083405	0.5768	0.38875	0.1899	0.41542	46
0.20466	0.068945	0.48662	0.34519	0.15032	0.46115	46
0.063758	0.052765	0.26415	0.35142	0.096691	0.67637	46
0.17267	0.085029	0.54805	0.46418	0.18742	0.43208	46
0.1157	0.067958	0.53112	0.4657	0.10746	0.41423	46
0.12278	0.1149	0.37646	0.4044	0.11475	0.53934	47
0.17763	0.07237	0.28563	0.34867	0.096466	0.48668	47
0.13594	0.068688	0.49234	0.39102	0.13358	0.43632	47
0.1244	0.083976	0.48619	0.33838	0.12595	0.45655	47
0.11327	0.078696	0.46589	0.27672	0.13512	0.60478	48
0.22964	0.089717	0.51725	0.38472	0.15833	0.40677	49
0.17062	0.057136	0.49278	0.2885	0.13897	0.44303	49
0.18852	0.088368	0.52446	0.37157	0.17653	0.30121	50
0.15479	0.054149	0.40475	0.48383	0.14309	0.52092	51
0.14961	0.1012	0.49678	0.40675	0.13628	0.40707	52
0.18412	0.066637	0.58861	0.35797	0.11759	0.24519	53
0.22957	0.056795	0.59684	0.34759	0.087306	0.39886	53
0.1719	0.081574	0.39471	0.39851	0.11348	0.41906	53
0.18131	0.086016	0.57904	0.33725	0.12689	0.27104	54
0.1436	0.091435	0.4483	0.43925	0.092877	0.47473	54
0.18526	0.098803	0.588	0.38644	0.16896	0.31376	54
0.13173	0.073091	0.41546	0.44369	0.11605	0.56064	55
0.23338	0.084646	0.56255	0.44355	0.15491	0.25607	55
0.13522	0.10215	0.44084	0.30188	0.093581	0.5218	55
0.18599	0.075955	0.48496	0.3768	0.12319	0.41187	55
0.12109	0.065213	0.59824	0.17078	0.13977	0.43409	55
